# Supplementary material for: Double carbapenemases in Klebsiella pneumoniae blood isolates: dissemination in a single medical center via multiple plasmids and a variety of highly efficient clones
Source: Antimicrob Agents Chemother. 2025 Feb 3;69(3):e01462-24. doi: 10.1128/aac.01462-24 (PMC11881573; doi:10.1128/aac.01462-24)
Supplement: Table S1 — Isolate characteristics. [file aac.01462-24-s0002.xlsx]

## Sheet: Sheet1
sample	study	sample accession	ILM accession	ONT accession	hybrid assembly accession	ILM contig count	ILM N50	ILM largest contig	ILM total size	ST	Hospital ward	Date of Sample	Colistin, mg/L	cefiderocol, mg/L	aztreonam-avibactam, mg/L	fosfomycin, mg/L	ceftazidime-avibactam, mg/L	tigecycline, mg/L	meropenem, mg/L	GENTAMICIN, mg/L	AMIKACIN, mg/L	CO-TRIMOXAZOLE, mg/L	CIPROFLOXACIN, mg/L	SOURCE of BSI	Carbapenemase reported	virulence_score	resistance_score	num_resistance_classes	num_resistance_genes	Yersiniabactin	wzi	K_locus	O_locus	AGly_acquired	Flq_acquired	MLS_acquired	Phe_acquired	Rif_acquired	Sul_acquired	Tet_acquired	Tmt_acquired	Bla_acquired	Bla_ESBL_acquired	Bla_Carb_acquired	Bla_chr	SHV_mutations	Omp_mutations	Col_mutations	Flq_mutations
13063	PRJEB58216	ERS14339844	ERR10669707	ERR13695608	ERZ24878232	75	198010	775236	5596716	ST340	surgical A	2014-03-19	2				>16/4	1	8	>2	>8	>4/76	>0,5	Urinary tract	VIM	0	2	6	11	-	wzi50	KL15	O4	aac(6')-Il;aadA1.v1^;aadA2;ant(2'')-Ia;aph3-Ia.v1^	qnrA1^	mphA	-	-	sul1;sul1	-	dfrA1.v2	-	-	VIM-1	SHV-11.v1	35Q	-	-	GyrA-83I;ParC-80I
13545	PRJEB80309	ERS21051405	ERR13695573	ERR13695609	ERZ24878233	122	172433	369534	5660870	ST340	internal medicine C	2014-10-27	4	0.125	0.25	8	>16/4	1	>8	>2	>8	>4/76	>0,5	Urinary tract	KPC + VIM	0	2	7	13	-	wzi50	unknown (KL15)	O4	aac(6')-Il;aadA1.v1^;aadA2;ant(2'')-Ia;aph3-Ia.v1^	qnrA1^	mphA	-	-	sul1;sul1	-	dfrA1.v2	CMY-13	-	KPC-2;VIM-1	SHV-11.v1	35Q	-	-	GyrA-83I;ParC-80I
15059	PRJEB58216	ERS14339898	ERR10669761	ERR13695610	ERZ24878234	122	142071	803665	5678724	ST258	ICU	2016-08-03	0.5				2/4	1	>8	>2	>8	>4	>0,5	Lung (VAP)	KPC	1	3	8	8	ybt 13; ICEKp2	wzi29	KL106	O1/O2v2	aac(6')-Ib'.v1;aadA2^;aph3-Ia.v1^	-	mphA	catA1^	-	sul1	-	dfrA12	-	-	KPC-2	SHV-11.v1	35Q	OmpK35-25%;OmpK36GD	MgrB-60%	GyrA-83I;ParC-80I
16742	PRJEB58216	ERS14339932	ERR10669795	ERR13695611	ERZ24878237	92	184537	419196	5588633	ST39	internal medicine C	2018-04-09	8				4/4	4	>8	<=2	<=8	<=2/38	>0,5	Urinary tract	KPC	1	3	8	8	ybt 14; ICEKp5 (truncated)	wzi83	KL23	O1/O2v2	aac(6')-Ib'.v1;strA.v1^;strB.v1	-	-	-	-	sul2	tet(A).v2	-	TEM-1D.v1^	CTX-M-15	KPC-2	SHV-11.v1^	35Q	OmpK36GD	MgrB-0%	GyrA-83I;GyrA-87N;ParC-80I
16808	PRJEB80309	ERS21051406	ERR13695574	NA	NA	265	105919	444836	5736241	ST3035	Haematology	2018-04-23	16	0.125	0.25	>64	>16/4	0.5	>8	>2	>8	>4/76	>0,5	NO SOURCE	KPC + VIM	0	3	8	11	-	wzi133	unknown (KL25)	O1/O2v1	aac(6')-Il;aac(6')-Im;aph(2'')-IIa*	qnrS1	mphB.v1	-	-	sul1;sul2	-	dfrA1.v2	TEM-1D.v1^	-	KPC-2;VIM-1	SHV-11.v1^	35Q	OmpK35-23%;OmpK36-7%	MgrB-0%	-
16895	PRJEB58216	ERS14339934	ERR10669797	ERR13695612	ERZ24878239	64	252357	1401735	5813139	ST147	kidney transplant unit	2018-05-15	0.5				>16/4	4	>8	>2	<=8	>4/76	>0,5	Skin and soft tissue	VIM	1	2	7	9	ybt 10; ICEKp4	wzi64	KL64	O1/O2v1	aac(6')-Il;aadA1.v1^;aadA2;ant(2'')-Ia	-	mphA	-	-	sul1	-	dfrA1.v2	CMY-13	-	VIM-1	SHV-11.v1^	35Q	-	-	GyrA-83I;ParC-80I
17053	PRJEB58216	ERS14339938	ERR10669801	ERR13695613	ERZ24878240	129	206646	515909	5916796	ST147	ICU	2018-07-15	0.5				4/4	1	>8	>2	>8	>4/76	>0,5	Lung (VAP)	KPC	0	2	6	7	-	wzi64	KL64	O1/O2v1	aac(3)-Ia*;aadA*?;aph(3')-Ia	-	-	-	-	sul1	-	dfrA1.v2	TEM-1D.v1^	-	KPC-2	SHV-11.v1^	35Q	OmpK35-48%;OmpK36-0%	-	GyrA-83I;ParC-80I
17266	PRJEB58216	ERS14339943	ERR10669806	ERR13695614	ERZ24878242	108	173815	560364	5710741	ST258	internal medicine C	2018-10-02	4				2/4	2	>8	>2	<=8	>4/76	>0,5	NO SOURCE	KPC	1	2	7	8	ybt 13; ICEKp2	wzi154	KL107	O1/O2v2	aac(6')-Ib'.v1*;aadA2^;aph3-Ia.v1^	-	mphA	catA1^	-	sul1	-	dfrA12	-	-	KPC-3	SHV-11.v1	35Q	OmpK35-25%;OmpK36TD	-	GyrA-83I;ParC-80I
17405	PRJEB58216	ERS14339944	ERR10669807	ERR13695615	ERZ24878244	101	170483	371808	5605936	ST39	internal medicine C	2018-11-15	0.5				4/4	4	>8	>2	>8	>4/76	>0,5	Urinary tract	KPC	1	3	9	12	ybt 14; ICEKp5	wzi83	KL23	O1/O2v2	aac(3)-IId^;aac(6')-Ib'.v1;aadA2^;aadA^;aph3-Ia.v1^	-	-	cmlA1*	-	sul2;sul3	tetM.v1*	dfrA12	TEM-1D.v1^	-	KPC-2	SHV-11.v1^	35Q	OmpK36GD	MgrB-51%	GyrA-83I;GyrA-87N;ParC-80I
17420	PRJEB58216	ERS14339945	ERR10669808	ERR13695616	ERZ24878245	71	294864	611072	5788030	ST323	internal medicine C	2018-11-27	0.5				>16/4	1	>8	>2	<=8	>4/76	<=0,25	NO SOURCE	VIM	0	2	7	11	-	wzi262	KL21	O3b	aac(6')-Il;aadA1.v1^;aadA2;ant(2'')-Ia	qnrA1^	mphA	-	-	sul1;sul1	-	dfrA1.v2	CMY-13	-	VIM-1	SHV-1^	-	-	-	-
18471	PRJEB80309	ERS21051407	ERR13695575	ERR13695617	ERZ24878247	149	116455	312159	5839614	ST258	ICU	2020-04-28	>16	0.25	0.064	>64	>16/4	2	>8	>2	>8	>4/76	>0,5	Intravascular catheter	KPC + VIM	1	2	8	16	ybt 13; ICEKp2	wzi154	KL107	O1/O2v2	aac(6')-Ib'.v1*;aac(6')-Il;aadA2^;aph3-Ia.v1^;strA.v1^;strB.v1	-	mphA;mphB.v1	catA1^	-	sul1;sul2	tet(A).v2	dfrA1.v2;dfrA12	-	-	KPC-3;VIM-1	SHV-11.v1	35Q	OmpK35-25%;OmpK36TD	-	GyrA-83I;ParC-80I
18473	PRJEB80309	ERS21051408	ERR13695576	ERR13695618	ERZ24878249	254	87562	253593	5709248	ST3035	Haematology	2020-05-04	2	0.125	0.125	64	>16/4	0.5	>8	>2	<=8	>4/76	>0,5	NO SOURCE	KPC + VIM	0	2	7	11	-	wzi133	unknown (KL25)	O1/O2v1	aac(6')-Il;aac(6')-Im;aph(2'')-IIa*	qnrS1	mphB.v1	-	-	sul1;sul2	-	dfrA1.v2	TEM-1D.v1^	-	KPC-2;VIM-1	SHV-11.v1^	35Q	OmpK35-23%	-	-
18535	PRJEB80309	ERS21051409	ERR13695577	ERR13695619	ERZ24878250	150	120378	311882	5824859	ST258	ICU	2020-05-31	>16	8	0.25	64	>16/4	>2	>8	>2	>8	>4/76	>0,5	Intravascular catheter	KPC + VIM	1	3	12	22	ybt 13; ICEKp2	wzi29	KL106	O1/O2v2	aac(6')-Ib'.v1;aac(6')-Il;aadA2^;ant(2'')-Ia;aph3-Ia.v1^;rmtB;strA.v1^;strB.v1	-	mphA	catA1^;cmlA5	arr-2	sul2	tet(A).v2;tet(G).v1	dfrA1.v2;dfrA12	OXA-10;TEM-1D.v1^	VEB-1	KPC-2;VIM-1	SHV-11.v1^	35Q	OmpK35-25%;OmpK36GD	MgrB-60%	GyrA-83I;ParC-80I
18588	PRJEB80309	ERS21051410	ERR13695578	NA	NA	102	190879	419117	5736079	ST39	internal medicine A	2021-03-16	1	0.032	0.25	>64	>16/4	>2	>8	<=2	>8	>4/76	>0,5	Urinary tract	KPC + VIM	1	3	9	13	ybt 14; ICEKp5	wzi83	KL23	O1/O2v2	aac(6')-Ib'.v1;aac(6')-Il*;strA.v1^;strB.v1	-	mphB.v1	-	-	sul1;sul2;sul3	tet(A).v2	dfrA1.v2	TEM-104?	-	KPC-2;VIM-1	SHV-11.v1^	35Q	OmpK36GD	MgrB-51%	GyrA-83I;GyrA-87N;ParC-80I
18604	PRJEB80309	ERS21051411	ERR13695579	NA	NA	101	219605	419226	5753157	ST39	internal medicine B	2021-04-06	0.25	0.032	0.125	>64	>16/4	>2	>8	>2	>8	>4/76	>0,5	Lung (empyema)	KPC + VIM	1	3	9	16	ybt 14; ICEKp5	wzi83	KL23	O1/O2v2	aac(3)-IId^;aac(6')-Ib'.v1;aac(6')-Il;aph3-Ia.v1^;strA.v1^;strB.v1	qnrS1	mphB.v1	-	-	sul1;sul2;sul3	tet(A).v2	dfrA1.v2	TEM-1D.v1^	-	KPC-2;VIM-1	SHV-11.v1^	35Q	OmpK36GD	MgrB-51%	GyrA-83I;GyrA-87N;ParC-80I
18623	PRJEB80309	ERS21051412	ERR13695580	NA	NA	141	294993	772412	5737895	ST323	ICU	2021-05-03	0.5	16	0.25	>64	>16/4	>2	>8	>2	>8	>4/76	>0,5	Lung (VAP)	KPC + VIM	1	2	11	18	ybt 14; ICEKp5	wzi262	KL21	O3b	aac(6')-Il;ant(2'')-Ia;rmtB;strA.v1*;strB.v1	-	mphB.v1	cmlA5	arr-2	sul2	tet(A).v2;tet(G).v1	dfrA1.v2;dfrA23	OXA-10;TEM-1D.v1^	VEB-1	KPC-2;VIM-1	SHV-1^	-	-	-	GyrA-83F
18625	PRJEB80309	ERS21051413	ERR13695581	NA	NA	101	219605	588497	5750981	ST39	ICU	2021-04-21	0.25	0.064	0.25	>64	>16/4	>2	>8	>2	>8	>4/76	>0,5	Intravascular catheter	KPC + VIM	1	3	9	16	ybt 14; ICEKp5	wzi83	KL23	O1/O2v2	aac(3)-IId^;aac(6')-Ib'.v1;aac(6')-Il;aph3-Ia.v1^;strA.v1*;strB.v1	qnrS1	mphB.v1	-	-	sul1;sul2;sul3	tet(A).v2	dfrA1.v2	TEM-1D.v1^	-	KPC-2;VIM-1	SHV-11.v1^	35Q	OmpK36GD	MgrB-51%	GyrA-83I;GyrA-87N;ParC-80I
18722	PRJEB80309	ERS21051414	ERR13695582	ERR13695620	ERZ24878251	110	127460	371813	5667027	ST39	ICU	2021-07-26	8	0.064	0.25	64	>16/4	0.5	>8	<=2	>8	>4/76	>0,5	NO SOURCE	KPC + VIM	1	3	8	14	ybt 14; ICEKp5	wzi83	KL23	O1/O2v2	aac(6')-Ib'.v1;aac(6')-Il;aph3-Ia.v1^;strA.v1^;strB.v1	qnrS1	mphB.v1	-	-	sul1;sul2;sul3	tet(A).v2	dfrA1.v2	-	-	KPC-2;VIM-1	SHV-11.v1^	35Q	OmpK36GD	MgrB-51%	GyrA-83I;GyrA-87N;ParC-80I
18723	PRJEB80309	ERS21051415	ERR13695583	NA	NA	101	214685	513760	5802386	ST147-2LV	ICU	2021-07-25	2			>64	Not available	2	>8	>2	<=8	>4/76	>0,5	Lung (VAP)	KPC + VIM	1	0	4	4	ybt 10; ICEKp4	wzi64	KL64	O1/O2v1	aac(6')-Ib-cr.v2;aph3-Ia.v1^	-	-	CatB4.v1?	-	-	-	-	OXA-1	-	-	SHV-11.v1^	35Q	OmpK36-41%	-	GyrA-83I;ParC-80I
18728	PRJEB80309	ERS21051416	ERR13695584	NA	NA	95	220653	588313	5806562	ST39	ICU	2021-07-04	4	0.064	0.25	>64	>16/4	2	>8	<=2	>8	>4/76	>0,5	Intravascular catheter	KPC + VIM	1	3	9	15	ybt 14; ICEKp5	wzi83	KL23	O1/O2v2	aac(6')-Ib'.v1;aac(6')-Il;aph3-Ia.v1^;strA.v1*;strB.v1	qnrS1	mphB.v1	-	-	sul1;sul2;sul3	tet(A).v2	dfrA1.v2	TEM-1D.v1^	-	KPC-2;VIM-1	SHV-11.v1^	35Q	OmpK36GD	MgrB-51%	GyrA-83I;GyrA-87N;ParC-80I
18787	PRJEB80309	ERS21051417	ERR13695585	NA	NA	98	379500	1538982	5774726	ST147	ICU	2021-09-19	8	0.125	1	>64	>16/4	>2	>8	>2	<=8	>4/76	>0,5	Lung (VAP)	KPC + VIM	1	2	9	18	ybt 10; ICEKp4	wzi64	KL64	O1/O2v1	aac(6')-Ib-cr.v2;aac(6')-Il^;aadA1.v1^;aadA2;ant(2'')-Ia;aph3-Ia.v1^	qnrA1^	mphA	CatB4.v1?	-	sul1;sul1	tet(A).v1	dfrA1.v2	CMY-13;OXA-1;TEM-1D.v1^	-	KPC-2;VIM-1	SHV-11.v1^	35Q	-	-	GyrA-83I;ParC-80I
18822	PRJEB80309	ERS21051418	ERR13695586	NA	NA	132	341997	772299	5785689	ST323	ICU	2021-10-01	8	8	16	>64	>16/4	2	>8	>2	>8	>4/76	>0,5	Lung (VAP)	KPC + VIM	1	2	11	20	ybt 14; ICEKp5	wzi262	KL21	O3b	aac(6')-Il;ant(2'')-Ia;aph3-Ia.v1^;rmtB;strA.v1^;strB.v1	qnrS1	mphB.v1	cmlA5	arr-2	sul2	tet(A).v2;tet(G).v1	dfrA1.v2;dfrA23	OXA-10;TEM-1D.v1^	VEB-1*	KPC-2;VIM-1	SHV-1^	-	-	-	GyrA-83F
18868	PRJEB80309	ERS21051419	ERR13695587	ERR13695621	ERZ24878252	168	133329	390149	5760673	ST323	ICU	2021-10-29	>16	8	0.25	>64	>16/4	>2	>8	>2	>8	>4/76	>0,5	Lung (VAP)	KPC + VIM	1	2	10	16	ybt 14; ICEKp5	wzi262	unknown (KL21)	O3b	aac(6')-Il;ant(2'')-Ia;rmtB;strA.v1*;strB.v1	-	mphB.v1	cmlA5	arr-2	sul2	tet(A).v2;tet(G).v1	dfrA1.v2;dfrA23	TEM-1D.v1^	-	KPC-2;VIM-1	SHV-1^	-	-	-	GyrA-83F
18919	PRJEB80309	ERS21051420	ERR13695588	NA	NA	129	122659	322734	5768769	ST39	internal medicine A	2021-12-19	0.25	0.032	0.125	32	>16/4	>2	>8	>2	>8	>4/76	>0,5	Intravascular catheter	KPC + VIM	1	3	10	20	ybt 14; ICEKp5	wzi83	KL23	O1/O2v2	aac(3)-IId^;aac(6')-Ib'.v1;aac(6')-Il;aadA2^;aph3-Ia.v1^;strA.v1^;strB.v1	qnrS1	mphB.v1	cmlA1*	-	sul1;sul2;sul3	tet(A).v2;tetM.v1*	dfrA1.v2;dfrA12	TEM-1D.v1^	-	KPC-2;VIM-1	SHV-11.v1^	35Q	OmpK36GD	MgrB-51%	GyrA-83I;GyrA-87N;ParC-80I
18922	PRJEB80309	ERS21051421	ERR13695589	NA	NA	127	178103	504078	5816494	ST147	surgical B	2021-12-16	0.25	0.064	0.25	8	>16/4	>2	>8	>2	<=8	>4/76	>0,5	Abdomen (peritonitis)	KPC + VIM	0	2	8	14	-	wzi64	KL64	O1/O2v1	aac(6')-Ib-cr.v2;aac(6')-Il;aadA1.v1^;aadA2;ant(2'')-Ia;aph3-Ia.v1^	-	-	CatB4.v1?	-	sul1	tet(A).v1	dfrA1.v2	CMY-13;OXA-1	-	KPC-2;VIM-1	SHV-11.v1^	35Q	-	-	GyrA-83I;ParC-80I
18924	PRJEB80309	ERS21051422	ERR13695590	NA	NA	144	121999	282274	5734562	ST39	internal medicine B	2021-12-31	0.5			>64	Not available	>2	>8	>2	>8	>4/76	>0,5	Intravascular catheter	KPC + VIM	1	3	8	13	ybt 14; ICEKp5	wzi83	KL23	O1/O2v2	aac(3)-IId^;aac(6')-Ib'.v1;aadA2^;aadA^;strA.v1^;strB.v1	qnrS1	-	cmlA1*	-	sul2	tet(A).v2;tetM.v1*	dfrA12	-	-	KPC-2	SHV-11.v1^	35Q	OmpK36GD	MgrB-51%	GyrA-83I;GyrA-87N;ParC-80I
18926	PRJEB80309	ERS21051423	ERR13695591	ERR13695622	ERZ24878254	101	145432	418637	5797212	ST39	internal medicine B	2022-02-03	0.25	0.064	0.25	64	>16/4	>2	>8	>2	>8	>4/76	>0,5	Urinary tract	KPC + VIM	1	3	9	16	ybt 14; ICEKp5	wzi83	KL23	O1/O2v2	aac(3)-IId^;aac(6')-Ib'.v1;aac(6')-Il;aph3-Ia.v1^;strA.v1^;strB.v1	qnrS1	mphB.v1	-	-	sul1;sul2;sul3	tet(A).v2	dfrA1.v2	TEM-1D.v1^	-	KPC-2;VIM-1	SHV-11.v1^	35Q	OmpK36GD	MgrB-51%	GyrA-83I;GyrA-87N;ParC-80I
18937	PRJEB80309	ERS21051424	ERR13695592	ERR13695623	ERZ24878255	130	195444	513538	5873816	ST147	ICU	2022-01-13	0.25	0.016	0.064	>64	>16/4	>2	>8	>2	<=8	>4/76	>0,5	Lung (VAP)	KPC + VIM	1	2	8	13	ybt 10; ICEKp4	wzi64	KL64	O1/O2v1	aac(6')-Ib-cr.v2;aac(6')-Il;aadA1.v1^;aadA2*;ant(2'')-Ia	-	-	CatB4.v1?	-	sul1*	tet(A).v1	dfrA1.v2	CMY-13?;OXA-1?	-	KPC-2;VIM-1	SHV-11.v1^	35Q	-	-	GyrA-83I;ParC-80I
18991	PRJEB80309	ERS21051425	ERR13695593	NA	NA	123	213615	513606	5750582	ST147	surgical A	2022-03-08	>16	0.064	0.5	>64	>16/4	2	>8	>2	<=8	>4/76	>0,5	NO SOURCE	KPC + VIM	1	2	9	17	ybt 10; ICEKp4	wzi64	unknown (KL64)	O1/O2v1	aac(6')-Ib-cr.v2;aac(6')-Il^;aadA1.v1^;aadA2;ant(2'')-Ia;aph3-Ia.v1^	qnrA1^	mphA	CatB4.v1?	-	sul1;sul1	tet(A).v1	dfrA1.v2	CMY-13;OXA-1	-	KPC-2;VIM-1	SHV-11.v1^	35Q	-	-	GyrA-83I;ParC-80I
18999	PRJEB80309	ERS21051426	ERR13695594	NA	NA	142	178098	454439	5875194	ST147	ICU	2022-03-30	1	0.064	0.125	>64	>16/4	1	>8	>2	<=8	>4/76	>0,5	Lung (VAP)	KPC + VIM	1	2	8	13	ybt 10; ICEKp4	wzi64	unknown (KL64)	O1/O2v1	aac(6')-Ib-cr.v2;aac(6')-Il;aadA1.v1^;aadA2;ant(2'')-Ia	-	-	CatB4.v1?	-	sul1	tet(A).v1	dfrA1.v2	CMY-13;OXA-1	-	KPC-2;VIM-1	SHV-11.v1^	35Q	-	-	GyrA-83I;ParC-80I
19028	PRJEB80309	ERS21051427	ERR13695595	NA	NA	247	75712	194481	5770260	ST323	ICU	2022-04-17	>16	8	0.032	>64	>16/4	>2	>8	>2	>8	>4/76	>0,5	Lung (VAP)	KPC + VIM	1	2	11	19	ybt 14; ICEKp5	wzi262	KL21	O3b	aac(6')-Il;ant(2'')-Ia;aph3-Ia.v1^;rmtB;strA.v1*;strB.v1	-	mphB.v1	cmlA5	arr-2	sul2	tet(A).v2;tet(G).v1	dfrA1.v2;dfrA23	OXA-10;TEM-1D.v1^	VEB-1	KPC-2;VIM-1	SHV-1^	-	-	-	GyrA-83F
19041	PRJEB80309	ERS21051428	ERR13695596	NA	NA	120	123714	372428	5779493	ST39	Haematology	2022-06-21	0.25	0.064	0.5	>64	>16/4	>2	>8	>2	>8	>4/76	>0,5	NO SOURCE	KPC + VIM	1	3	10	19	ybt 14; ICEKp5	wzi83	KL23	O1/O2v2	aac(3)-IId^;aac(6')-Ib'.v1;aac(6')-Il;aadA2^;aph3-Ia.v1^;strA.v1^;strB.v1	-	mphB.v1	cmlA1*	-	sul1;sul2;sul3	tet(A).v2;tetM.v1*	dfrA1.v2;dfrA12	TEM-1D.v1^	-	KPC-2;VIM-1	SHV-11.v1^	35Q	OmpK36GD	MgrB-51%	GyrA-83I;GyrA-87N;ParC-80I
20929	PRJEB80309	ERS21051429	ERR13695597	NA	NA	119	137069	419602	5814837	ST39	ICU	2022-05-14	8	0.064	0.5	16	>16/4	1	>8	>2	>8	>4/76	>0,5	Urinary tract	KPC + VIM	1	3	9	19	ybt 14; ICEKp5	wzi83	KL23	O1/O2v2	aac(3)-IId^;aac(6')-Ib'.v1;aac(6')-Il;aadA2^;aph3-Ia.v1^;strA.v1^;strB.v1	qnrS1	mphB.v1	cmlA1*	-	sul1;sul2;sul3	tet(A).v2;tetM.v1*	dfrA1.v2;dfrA12	-	-	KPC-2;VIM-1	SHV-11.v1^	35Q	OmpK35-7%;OmpK36GD	MgrB-51%	GyrA-83I;GyrA-87N;ParC-80I
31983	PRJEB80309	ERS21051430	ERR13695598	NA	NA	138	178094	559423	5748239	ST147	surgical A	2022-10-29	16	0.064	0.5	>64	>16/4	>2	>8	>2	<=8	>4/76	>0,5	Abdomen (Biliary tract)	KPC + VIM	1	2	9	16	ybt 10; ICEKp4	wzi64	unknown (KL64)	O1/O2v1	aac(6')-Ib-cr.v2;aac(6')-Il^;aadA*?;aadA2^;ant(2'')-Ia;aph3-Ia.v1^	qnrA1^	mphA	CatB4.v1?	-	sul1	tet(A).v1	dfrA1.v2	CMY-13;TEM-1D.v1^	-	KPC-2;VIM-1	SHV-11.v1^	35Q	-	-	GyrA-83I;ParC-80I
																											Supplementary Table 1. Characteristics of Klebsiella pneumoniae blood isolates carrying one and two carbamenemase genes
[truncated: 23 more columns]
